# Supplementary material for: Differential Effects of the Betablockers Carvedilol, Metoprolol and Bisoprolol on Cardiac Kv4.3 (Ito) Channel Isoforms
Source: Int J Mol Sci. 2023 Sep 8;24(18):13842. doi: 10.3390/ijms241813842 (PMC10530285; doi:10.3390/ijms241813842)
Supplement: Supplementary file 1 [file ijms-24-13842-s001.zip]

Archive with 1 entries (1 files):
- Supplemental Material v2.pdf
